# Supplementary material for: An Unwanted Association: The Threat to Papaya Crops by a Novel Potexvirus in Northwest Argentina
Source: Viruses. 2022 Oct 19;14(10):2297. doi: 10.3390/v14102297 (PMC9610017; doi:10.3390/v14102297)
Supplement: Supplementary file 1 [file viruses-14-02297-s001.zip]

Archive with 6 entries (6 files):
- Supp Figure S1.tif
- Supp Figure S2.jpg
- Supp Table S1.pdf
- Supp Table S2.pdf
- Supp Table S3.pdf
- Supp Table S4.pdf
